# Supplementary material for: Risk Factors of Postoperative Vomiting in the Eye of “Real-World Evidence”—Modifiable and Clinical Setting-Dependent Risk Factors in Surgical Trauma Patients
Source: J Pers Med. 2021 May 8;11(5):386. doi: 10.3390/jpm11050386 (PMC8151314; doi:10.3390/jpm11050386)
Supplement: Supplementary file 1 [file jpm-11-00386-s001.zip]

Archive with 1 entries (1 files):
- jpm-1183379-supplementary.pdf
